# Supplementary material for: CaMAPK1 Plays a Vital Role in the Regulation of Resistance to Ralstonia solanacearum Infection and Tolerance to Heat Stress
Source: Plants (Basel). 2024 Jun 27;13(13):1775. doi: 10.3390/plants13131775 (PMC11243954; doi:10.3390/plants13131775)
Supplement: Supplementary file 1 [file plants-13-01775-s001.zip]

Archive with 1 entries (1 files):
- plants-3035277-supplementary.xls
