# Supplementary material for: CaMAPK1 Plays a Vital Role in the Regulation of Resistance to Ralstonia solanacearum Infection and Tolerance to Heat Stress
Source: Plants (Basel). 2024 Jun 27;13(13):1775. doi: 10.3390/plants13131775 (PMC11243954; doi:10.3390/plants13131775)
Supplement: Supplementary file 1 [file plants-13-01775-s001.zip › plants-3035277-supplementary.xls]

## Sheet: Supplementary Table S1
Supplementary Table S1. Oligonucleotides used in this study
Analysis	Genes	Sequences of the oligonucleotide
VIGS	CaMAPK1-VIGS-F	5'-GGGGACAAGTTTGTACAAAAAAGCAGGCTTC GGTTAGGACCCCAGGGAAG-3'
	CaMAPK1-VIGS-R	5'-GGGGACCACTTTGTACAAGAAAGCTGGGTC TAAACATCTTTGAAACTTCGC-3'
Overexpression vector construction	CaMAPK1-OE-F	5'-GGGGACAAGTTTGTACAAAAAAGCAGGCTTC ATGGCAACTCCAGTTGAGCCAC-3'
	CaMAPK1-OE-R	5'-GGGGACCACTTTGTACAAGAAAGCTGGGTCT CAGAACAGCTTCCATAGCAG-3'
Primers for qRT-PCR	CaMAPK1-RT-F	5'-GGTTAGGACCCCAGGGAAG-3'
	CaMAPK1-RT-R	5'-TAAACATCTTTGAAACTTCGC-3'
	CaPO2-RT-F	5'-ATGGCAGAGAAAACCACCAGCA-3'
	CaPO2-RT-R	5'-TCAAAAAAAAGTGACCTCCTTTCTGT-3'
	CaDEF1-RT-F	5'-CAAGGGAGTATGTGCTAGTGAGAC-3'
	CaDEF1-RT-R	5'-TGCACAGCACTATCATTGCATAC-3'
	CaABR1-RT-F	5'-ATGACAGGCACAACAGAAGAAAAT-3'
	CaABR1-RT-R	5'-AATAAGTTATGACAGAGCCATTTT-3'
	CaHsp70-1-RT-F	5'-TCAATGATTCTCAAAGGCAGGCTAC-3'
	CaHsp70-1-RT-R	5'-GCAGTAGACTTCACTTCAAAAATCCC-3'
	CaHSFA2-RT-F	5'-GTAGCATCAGTAGCCACAGC-3'
	CaHSFA2-RT-R	5'-CAAGCAACTCTTCCCAAATA-3'
	CaSAR82A-RT-F	5'-CAGGGAGATGAATTCTGAGGC-3'
	CaSAR82A-RT-R	5'-CATATGAACCTCTATGGATTTCTG-3'
	CaACTIN-RT-F	5'-TTGGATTCTGGTGATGGTGTG-3'
	CaACTIN-RT-R	5'-AACATGGTTGAGCCACCACTG-3'
